# Supplementary material for: Learning Curve of Transperineal MRI/US Fusion Prostate Biopsy: 4-Year Experience
Source: Life (Basel). 2023 Feb 24;13(3):638. doi: 10.3390/life13030638 (PMC10059778; doi:10.3390/life13030638)
Supplement: Supplementary file 1 [file life-13-00638-s001.zip]

Archive with 1 entries (1 files):
- life-2221608-supplementary.pdf
